# Supplementary material for: Bioinformatic analysis and validation of candidate genes in the eutopic endometrium reveal differential expressions in diffuse adenomyosis, endometrioma, and their co-existence
Source: Eur J Med Res. 2025 Nov 21;30:1154. doi: 10.1186/s40001-025-03412-7 (PMC12639679; doi:10.1186/s40001-025-03412-7)
Supplement: Supplementary file 1 — Supplementary material 1. Fig. S1. Workflow of the study design. The left panel in the image represents bioinformatic analysis of transcriptomic datasets on adenomyosis, endometriosis and controls. The right panel shows the patient recruitment criteria for validation of the bioinformatic findings. GEO: Gene Expression Omnibus, BMI: body mass index, MUSA: Morphological Uterus Sonographic Assessment, TVUS: transvaginal ultrasound, qRT-PCR: quantitative reverse transcription polymerase chain reaction. Fig. S2. Box plots for the adenomyosis and endometriosis datasets. Box plots demonstrate the distribution of normalized datasetsadenomyosis vs. healthy subjectsfrom GSE78851 datasetadenomyosis vs. healthy subjectsfrom GSE7307 dataset andendometriosis vs. healthy subjectsfrom the GSE7307 dataset. X and Y-axis represent the patients selected and their gene expression levels, respectively.Fig. S3. Representative transvaginal ultrasoundimages of patients.adenomyosis with asymmetric myometrial thickening, irregular endometrial–myometrial junctionmyometrial cystand heterogeneous myometriumendometriomaco-existent adenomyosis–endometriosis showing asymmetric myometrial wallscontrol with uniform endometrium–myometrium thickness Fig. S4. Full blots of the proteins of interest. The blots consist of four lanes showing four groups of patients: Adenomyosis- A, co-existent adenomyosis–endometriosis- AE, endometriosis- E and controls- C. The ladder showing the corresponding molecular weights are shown.-The blots showing the bands of target proteins and-showing the bands of beta-actin [file 40001_2025_3412_MOESM1_ESM.zip › New folder/Gene Ontology GSE7307 adenomyosis_myometrium.xlsx]

## Sheet: GO_Biological_Process_2025_tabl
Term- BP	P-value	Adjusted P-value	Genes
Regulation of mRNA Splicing, via Spliceosome (GO:0048024)	1.07906e-05	0.018603	DDX17;RBM39;SON;WTAP;TRA2A;SRSF3;SRSF7;ARGLU1;SF1
Positive Regulation of Canonical Wnt Signaling Pathway (GO:0090263)	4.21364e-05	0.0308547	PPM1A;SFRP2;SMURF2;UBE2B;TBL1XR1;TBL1X;SOX4;EGFR
Negative Regulation of DNA-templated Transcription (GO:0045892)	5.36915e-05	0.0308547	ZMYND8;TWIST1;ZBTB20;MOSPD1;N4BP2L2;JPH2;ATXN1;MECOM;CUX1;RBBP4;BASP1;TPR;TBL1X;FNIP1;SOX4;TGIF1;SMARCE1;CBX5;TGIF2;SMURF2;CBX3;ZBTB38;WNT5A;MITF;ETV5;PPM1A;SFRP2;ZEB1;PTPRC;TBL1XR1;RARA
RNA Processing (GO:0006396)	8.60928e-05	0.037106	DDX17;RBM39;WTAP;FUS;AKAP8L;BICD1;EXOSC7;SYNCRIP;ATXN1;SON;RBMS1;MTPAP;SRSF7;RBM6
Positive Regulation of Stem Cell Proliferation (GO:2000648)	0.000108415	0.0373816	GJA1;PTPRC;EPCAM;N4BP2L2
Negative Regulation of Transcription by RNA Polymerase II (GO:0000122)	0.000155068	0.0410322	TGIF1;CBX5;TGIF2;SMURF2;ZMYND8;TWIST1;ZBTB20;MOSPD1;MITF;N4BP2L2;ETV5;PPM1A;JPH2;ZEB1;ATXN1;PTPRC;CUX1;RBBP4;TBL1XR1;TPR;RARA;TBL1X;FNIP1;SOX4
Regulation of mRNA Processing (GO:0050684)	0.000175838	0.0410322	RBM39;SON;DHX9;SRSF3;SF1
Regulation of Transcription by RNA Polymerase II (GO:0006357)	0.000190405	0.0410322	ZMYND8;AKAP8L;ZBTB20;NUCKS1;N4BP2L2;JPH2;MECOM;TEAD1;SOX4;ZNF124;DDX17;TGIF1;NCOA2;TGIF2;ZBTB38;WNT5A;MITF;BAZ1A;ETV5;PPM1A;SFRP2;ZEB1;TBL1XR1;RARA;DHX9;KMT2C;TWIST1;MOSPD1;PIK3R1;HOXD10;EGFR;ATXN1;CUX1;RBBP4;EPCAM;ZNF704;PCBP2;TPR;ZBED1;TBL1X;FNIP1;WNT2;ZKSCAN1;SMARCE1;CBX5;AUTS2;SMURF2;FUS;SMAD5;SLC25A37;PTPRC;ZNF814;ZNF652
Positive Regulation of Wnt Signaling Pathway (GO:0030177)	0.000241239	0.0462108	PPM1A;SFRP2;SMURF2;UBE2B;TBL1XR1;TBL1X;SOX4;EGFR
Negative Regulation of Cell Migration (GO:0030336)	0.000338163	0.0551361	GJA1;SFRP2;IGFBP5;RBBP4;ZMYND8;CDH11;TACSTD2;MITF;THBS1;CLASP1
Negative Regulation of Stress Fiber Assembly (GO:0051497)	0.000351796	0.0551361	TACSTD2;PIK3R1;ARHGAP6;CLASP1
Hematopoietic Stem Cell Proliferation (GO:0071425)	0.000443019	0.0636471	SFRP2;MECOM;WNT5A
RNA Biosynthetic Process (GO:0032774)	0.000527614	0.0691694	DDX17;EXOSC7;SYNCRIP;RBM39;ATXN1;RBMS1;BICD1;RBM6
Negative Regulation of Actin Filament Bundle Assembly (GO:0032232)	0.0005617	0.0691694	TACSTD2;PIK3R1;ARHGAP6;CLASP1
Regulation of DNA Replication (GO:0006275)	0.000630364	0.0719838	DHX9;ZBTB38;NUCKS1;BAZ1A;SMC3;EGFR
Positive Regulation of Cell Population Proliferation (GO:0008284)	0.000668063	0.0719838	NTRK2;MEGF10;DHX9;WNT5A;PIK3R1;THBS1;EGFR;EFNB2;GJA1;SFRP2;CCND2;PTPRC;EPCAM;RARA;IL6ST;WNT2;SOX4
Regulation of RNA Splicing (GO:0043484)	0.000755795	0.0766465	RBM39;SON;FUS;SRSF3;PIK3R1;CLK4;SF1
Epithelial to Mesenchymal Transition (GO:0001837)	0.000804674	0.0770699	DDX17;WNT5A;SLC39A6;S100A4;NCAM1
Positive Regulation of Lamellipodium Organization (GO:1902745)	0.00096271	0.0845289	CDC42;AUTS2;ENPP2;PIK3R1
mRNA Splicing, via Spliceosome (GO:0000398)	0.000980614	0.0845289	DDX17;SYNCRIP;DHX9;TRA2A;RSRP1;SRSF3;SNRPE;SRSF7;SF1;RBM6
Term- MF	P-value	Adjusted P-value	Genes
Alpha-Tubulin Binding (GO:0043014)	0.0015316	0.188345	GJA1;FNTA;TAOK1;WIPF3
mRNA Binding (GO:0003729)	0.00182823	0.188345	DDX17;SYNCRIP;DHX9;SECISBP2L;PCBP2;TPR;SRSF3;RBMS1;MSI2;SRSF7;MYH10;SF1
Cadherin Binding (GO:0045296)	0.00219937	0.188345	GOLGA2;EPCAM;VAPB;KIF5B;CDH11;TWF1;ANK3;TLN1;PROM1;CBL;ARGLU1;EGFR
1-Acylglycerol-3-Phosphate O-acyltransferase Activity (GO:0003841)	0.00278189	0.188345	AGPAT5;LPGAT1;CRLS1
Double-Stranded DNA Binding (GO:0003690)	0.00283978	0.188345	TGIF1;TGIF2;DHX9;ZBTB20;NUCKS1;SMC3;HOXD10;SMAD5;EGFR;ETV5;SLC25A37;CUX1;ZNF704;RARA;ZBED1;RBMS1;TOP1;TEAD1;SOX4
Lysophosphatidic Acid Acyltransferase Activity (GO:0042171)	0.00367932	0.188345	AGPAT5;LPGAT1;CRLS1
Protein Kinase Activator Activity (GO:0030295)	0.00446891	0.188345	MOB1B;CCND2;TAOK1;IL6ST;EGFR;MAP3K12
Exonuclease Activity (GO:0004527)	0.00492103	0.188345	EXOSC7;NME7;ENPP2;ENPP1
Adenyl Ribonucleotide Binding (GO:0032559)	0.00646123	0.188345	PRPS2;DHX9;TAOK1;MYO6;TWF1;ENPP1;TOP1;MTPAP;MYH10;CLASP1;UHMK1
DNA-directed RNA Polymerase Activity (GO:0003899)	0.00662922	0.188345	POLR2J3;POLR2J2;POLR2J
Nucleoside Triphosphate Diphosphatase Activity (GO:0047429)	0.00691173	0.188345	DHX9;ENPP1
ATP Binding (GO:0005524)	0.00762642	0.188345	PRPS2;DHX9;TAOK1;TWF1;ENPP1;TOP1;MTPAP;MYH10;CLASP1;UHMK1
5'-3' RNA Polymerase Activity (GO:0034062)	0.00810894	0.188345	POLR2J3;POLR2J2;POLR2J
Vinculin Binding (GO:0017166)	0.00855826	0.188345	SYNM;TLN1
Neurexin Family Protein Binding (GO:0042043)	0.00855826	0.188345	NLGN4X;SYTL2
Acylglycerol O-acyltransferase Activity (GO:0016411)	0.00891572	0.188345	AGPAT5;LPGAT1;CRLS1
Long-Chain Fatty acyl-CoA Hydrolase Activity (GO:0052816)	0.0103617	0.206014	DESI2;CLN5
Beta-Tubulin Binding (GO:0048487)	0.0116099	0.218008	VAPB;TAOK1;SMC3
RNA Stem-Loop Binding (GO:0035613)	0.0123171	0.219115	DHX9;MYH10
Single-Stranded DNA Binding (GO:0003697)	0.0129749	0.219275	DHX9;PCBP2;RBMS1;NUCKS1;TOP1
Term- CC	P-value	Adjusted P-value	Genes
Collagen-Containing Extracellular Matrix (GO:0062023)	0.000454626	0.0981991	SERPINA1;WNT5A;NPNT;F3;LTBP1;THBS1;COCH;CLEC3B;SFRP2;COL6A1;TIMP3;S100A4;NCAM1;WNT2;EDIL3
RNA Polymerase II, Core Complex (GO:0005665)	0.00142573	0.153979	POLR2J3;POLR2J2;POLR2J
Pericentric Heterochromatin (GO:0005721)	0.00321137	0.216925	CBX5;CBX3;BAZ1A
Mitotic Spindle (GO:0072686)	0.00715261	0.216925	GOLGA2;CDC42;TBL1XR1;TPR;TBL1X;ARHGAP6;CLASP1
Nuclear Inclusion Body (GO:0042405)	0.00855826	0.216925	ATXN1;TPR
Focal Adhesion (GO:0005925)	0.0104302	0.216925	EFNB2;CDC42;GJA1;PTPRC;FLRT2;PCBP2;TWF1;TLN1;PPIA;EGFR;LIMS2;CLASP1
Intercalated Disc (GO:0014704)	0.0106657	0.216925	GJA1;CXADR;ANK3
Membrane Raft (GO:0045121)	0.0119037	0.216925	GJA1;CXADR;PTPRC;SLC39A6;IL6ST;CBL;EGFR
Cell-Substrate Junction (GO:0030055)	0.01211	0.216925	EFNB2;CDC42;GJA1;PTPRC;FLRT2;PCBP2;TWF1;TLN1;PPIA;EGFR;LIMS2;CLASP1
Tight Junction (GO:0070160)	0.0124478	0.216925	CLDN10;GJA1;CXADR;EPCAM;ANK3
Nucleus (GO:0005634)	0.0125519	0.216925	ZMYND8;AKAP8L;HSPB7;ZBTB20;NUCKS1;SMC3;N4BP2L2;DCAF7;SYNCRIP;GJA1;JPH2;CCND2;HINT3;MECOM;BASP1;ENC1;TIMP3;TEAD1;SOX4;ZNF124;RBM6;DDX17;RFC5;NCOA2;TGIF2;ZBTB38;MITF;BAZ1A;ETV5;UHMK1;PPM1A;ZEB1;NME7;TBL1XR1;RARA;RBMS1;S100A4;SNRPE;TOP1;PPIA;SRSF7;SF1;DHX9;KMT2C;DCUN1D1;TACSTD2;TWIST1;LENG8;MOSPD1;PIK3R1;HOXD10;EGFR;EXOSC7;PSMB4;ATXN1;CUX1;RBBP4;MUSTN1;ZNF704;MYO6;PCBP2;TPR;TRA2A;ZBED1;TBL1X;MYH10;P…
Platelet Dense Granule Lumen (GO:0031089)	0.0144199	0.216925	CLEC3B;TIMP3
Lytic Vacuole Membrane (GO:0098852)	0.0156858	0.216925	CLCN5;ATP6V0E1;MYO6;COL6A1;ENPP1;GOPC;MITF;FNIP1;GDAP2;CLN5
Supramolecular Fiber (GO:0099512)	0.0158558	0.216925	MYH11;LTBP1;MYH10
Cell-Cell Junction (GO:0005911)	0.0163235	0.216925	CLDN10;GJA1;CXADR;FLRT2;CDH11;TWF1;LDB3;KLHL24;TLN1;LIMS2
ISWI-type Complex (GO:0031010)	0.0166655	0.216925	RBBP4;BAZ1A
Spindle (GO:0005819)	0.0170728	0.216925	GOLGA2;CDC42;TBL1XR1;CBX3;TPR;TBL1X;ARHGAP6;CLASP1
Vesicle (GO:0031982)	0.0183206	0.219847	ABCA1;DNAJC3;BASP1;KIF5B;PROM1;PPIA;EDIL3;EGFR
Myosin Filament (GO:0032982)	0.0215669	0.232933	MYH11;MYH10
Lysosomal Membrane (GO:0005765)	0.0230229	0.232933	PIGR;CLCN5;ATP6V0E1;MYO6;COL6A1;ENPP1;GOPC;MITF;FNIP1;GDAP2;CLN5
