# Supplementary material for: Bioinformatic analysis and validation of candidate genes in the eutopic endometrium reveal differential expressions in diffuse adenomyosis, endometrioma, and their co-existence
Source: Eur J Med Res. 2025 Nov 21;30:1154. doi: 10.1186/s40001-025-03412-7 (PMC12639679; doi:10.1186/s40001-025-03412-7)
Supplement: Supplementary file 1 — Supplementary material 1. Fig. S1. Workflow of the study design. The left panel in the image represents bioinformatic analysis of transcriptomic datasets on adenomyosis, endometriosis and controls. The right panel shows the patient recruitment criteria for validation of the bioinformatic findings. GEO: Gene Expression Omnibus, BMI: body mass index, MUSA: Morphological Uterus Sonographic Assessment, TVUS: transvaginal ultrasound, qRT-PCR: quantitative reverse transcription polymerase chain reaction. Fig. S2. Box plots for the adenomyosis and endometriosis datasets. Box plots demonstrate the distribution of normalized datasetsadenomyosis vs. healthy subjectsfrom GSE78851 datasetadenomyosis vs. healthy subjectsfrom GSE7307 dataset andendometriosis vs. healthy subjectsfrom the GSE7307 dataset. X and Y-axis represent the patients selected and their gene expression levels, respectively.Fig. S3. Representative transvaginal ultrasoundimages of patients.adenomyosis with asymmetric myometrial thickening, irregular endometrial–myometrial junctionmyometrial cystand heterogeneous myometriumendometriomaco-existent adenomyosis–endometriosis showing asymmetric myometrial wallscontrol with uniform endometrium–myometrium thickness Fig. S4. Full blots of the proteins of interest. The blots consist of four lanes showing four groups of patients: Adenomyosis- A, co-existent adenomyosis–endometriosis- AE, endometriosis- E and controls- C. The ladder showing the corresponding molecular weights are shown.-The blots showing the bands of target proteins and-showing the bands of beta-actin [file 40001_2025_3412_MOESM1_ESM.zip › New folder/Gene Ontology_GSE7307 Endometriosis.xlsx]

## Sheet: GO_Biological_Process_2025_tabl
Term - BP	P-value	Adjusted P-value	Genes
Regulation of Cell Population Proliferation (GO:0042127)	5.95171e-14	1.58514e-10	TES;ATP8A2;WWC1;IRS2;CLU;FGF7;FGF9;CREB3L4;NAMPT;WWC3;FBXO5;SOX9;TPD52;EPHA4;OSR2;PDGFRA;LIFR;PRLR;RUNX1;CLDN5;SFRP4;CLDN3;SFRP2;AGTR1;TIMELESS;NUPR1;IL6ST;S100A9;CDCA7;DPP4;EFNB2;NUAK1;GRK5;CLEC7A;PDGFD;WNT2;TRPM4;WWTR1;JUN;TFAP2C;VDR;INSR;FN1;IGF2;HMGA1;IGF1;INHBA;BMP6;NR4A3;BCL6;BAMBI;DLG5;FGF13;IL7R;FGFR3;FGFR2;EZH2;FGFR1;SLC48A1;BTG3;CXCL8;KIF14;LAMC2;FOXM1;RERG;GHR;SIX4;ADAMTS1;TIMP1;BOK;MY…
Positive Regulation of Cell Population Proliferation (GO:0008284)	7.84916e-14	1.58514e-10	KIF14;IRS2;LAMC2;FOXM1;GHR;FGF7;FGF9;NAMPT;TIMP1;FBXO5;SOX9;TPD52;EPHA4;OSR2;PDGFRA;MEF2C;CR1;EDN3;IL15;EMP2;LIFR;PROX1;OSMR;PRLR;PAX2;FOXP1;TGFBR2;TGFBR3;CLDN5;SFRP2;KIT;HCLS1;BIRC5;CDH13;CD47;IL6ST;ZFPM2;S100A9;SHANK2;DDR2;CCL14;TNXB;C5AR1;LEF1;TTK;FBLN1;PIK3R1;PTN;AIF1;DLL1;THBS1;DPP4;EFNB2;RAB25;GRK5;ERBB3;EPCAM;CLEC7A;PDGFD;GCNT2;HMOX1;PRAME;S1PR3;WNT2;TRPM4;NTRK2;WWTR1;INSR;FN1;IGF2;AKR1C2;…
Regulation of Cell Migration (GO:0030334)	1.30824e-11	1.76133e-08	SEMA5A;SERPINE2;CITED2;ZMYND8;SERPINE1;KIF14;LAMC2;CLDN1;SYNE2;MYLK;DOCK10;FGF7;DACH1;FGF9;CREB3L4;DPYSL3;GLUL;EPHA4;PDGFRA;MMP7;IGFBP5;SEMA6D;EMP2;RNASE1;RHOB;TGFBR3;CLDN5;CLDN4;CEACAM1;CLDN3;SFRP2;NAV3;KIT;MMRN2;CDH13;ITGA6;SGK1;S100A9;ENG;CCL14;FBN2;CEMIP;TNXB;SEMA3C;SYNPO2;LEF1;TWIST2;NEDD9;NEXN;PRKX;PTN;AIF1;THBS1;PARD6B;CCL8;GPNMB;CLEC7A;PODXL;PDGFD;PDPN;GCNT2;CCL2;CTNNA2;CCL18;SRGAP1;PLXNA…
Positive Regulation of Cellular Process (GO:0048522)	1.73959e-09	1.75655e-06	RYR2;SLC44A4;TENM4;CITED2;LRRK2;KIF14;IRS2;LAMC2;FOXM1;GHR;FGF7;ZFP36;FGF9;NAMPT;DPF3;TIMP1;FBXO5;SOX9;MFSD2A;TGM2;TPD52;EPHA4;OSR2;PDGFRA;ARG2;CR1;EDN3;IL15;EMP2;LIFR;PROX1;OSMR;PRLR;TGFBR2;CLDN5;SFRP2;KIT;HCLS1;BIRC5;CD47;NUPR1;IL6ST;S100A9;S100A8;SHANK2;CCL14;TNXB;HPN;LEF1;NEDD9;TTK;PTN;NTN1;AIF1;DLL1;THBS1;C3;DPP4;EFNB2;RAB25;GRK5;EPCAM;CLEC7A;PDGFD;GCNT2;PRAME;S1PR3;MSX1;WNT2;TRPM4;NTRK2;WWT…
Positive Regulation of Cell Migration (GO:0030335)	4.22427e-09	3.41237e-06	SEMA5A;SCARB1;NRP2;LAMC2;CLDN1;SYNE2;MYLK;CREB3L4;FBXO5;SOX9;INSL3;EPHA4;PDGFRA;MMP7;ANXA3;SEMA6D;PROX1;RNASE1;RHOB;FOXP1;CLDN4;CLDN3;KIT;CDH13;ITGA6;DDR2;CCL14;CEMIP;SEMA3C;SYNPO2;LEF1;TWIST2;NEDD9;FBLN1;AIF1;THBS1;CCL8;GPNMB;RAB25;CLEC7A;PODXL;PDGFD;PDPN;GCNT2;CCL2;CCL18;CCR1;ANGPT1;FZD4;INSR;CAV1;FN1;ELP3;IGF1;SOD2;VEGFA;SMOC2;CXCL12;PTPRC;FGF13;EZH2;CCL26
Extracellular Matrix Organization (GO:0030198)	2.83642e-08	1.55987e-05	VIT;COL16A1;ECM2;COL14A1;COL11A1;COL12A1;NCAPG;PLOD2;NID2;LOXL1;ADAMTS5;ADAMTS19;ADAMTS1;MMP26;COL10A1;QSOX1;HMCN1;TPSAB1;ADAMTS9;GPM6B;ADAMTS6;COL27A1;MMP7;MMP11;SMOC2;COL3A1;CCDC80;SPINT1;COL5A1;MMP16;COL7A1;COL8A2;COL4A5;COL8A1;TGFBI;RECK;DDR2;ENG;MATN2
Positive Regulation of Cell Differentiation (GO:0045597)	3.07635e-08	1.55987e-05	ADIRF;HOXA11;TMEM100;ZFP36;BOC;DPF3;NRCAM;FBXO5;SOX9;HOXA5;MEF2C;EDN3;ADRA2C;NGF;RUNX2;PAX2;TGFBR2;OLFM1;CEACAM1;SFRP2;PAX8;AGTR1;PPARG;PLCB1;IL6ST;RBM24;DDR2;FBN2;FOXC1;TNXB;LEF1;TACSTD2;CREBL2;PLA2G5;PTN;FRZB;MUSTN1;PDPN;GCNT2;DMD;ECT2;TRPM4;MSR1;WWTR1;RARRES2;ZBTB16;PLA2G2A;IGF1;TMEM64;BMP6;BAMBI;TMEM119;EZH2;FGFR1
Positive Regulation of MAPK Cascade (GO:0043410)	3.08962e-08	1.55987e-05	CD40;ARHGAP8;NRK;WWC1;LRRK2;FZD10;ICAM1;GHR;FGF7;FGF9;TRIM5;NAMPT;ANKRD6;MAP3K5;PDGFRA;MEF2C;EDN3;TNFRSF19;ADRA2C;MTURN;KIT;CHI3L1;PLCB1;S100A9;CD44;NRXN1;C5AR1;LPAR1;STK39;IQGAP1;PLA2G5;THBS1;GPNMB;ERBB3;CLEC7A;PDGFD;GCNT2;APOE;CCR1;NTRK2;GADD45B;ANGPT1;GDF15;CAV2;FZD7;INSR;PLA2G2A;IGF2;LAPTM5;IGF1;TPD52L1;VEGFA;PTPRC;SLCO3A1;CD24;FGF13;FCGR2B;FGFR3;HLA-DRB1;FGFR2;EZH2;FGFR1
Regulation of Epithelial Cell Proliferation (GO:0050678)	9.01379e-08	4.04519e-05	UHRF1;C5AR1;HPN;FGF7;ZFP36;SIX4;ERBB3;MARVELD3;SOX9;OSR2;ANGPT1;IGF1;MCC;PAX2;BMP6;OVOL2;VEGFA;TGFBR3;NR4A1;SFRP2;NR4A3;AQP11;NUPR1;FGFR2;LIMS1
Positive Regulation of Phagocytosis (GO:0050766)	1.16394e-07	4.70116e-05	TUB;COLEC11;CAMK1D;IL15;APOA1;ANO6;PLA2G5;GATA2;C3;C4A;FCGR2A;PTPRC;CLEC7A;IL2RB;SIRPA;CCL2;CD47;FCGR1A;FCGR2B;FCGR2C
Positive Regulation of Endocytosis (GO:0045807)	2.56766e-07	8.1384e-05	TUB;NLGN1;CAMK1D;IL15;SERPINE1;APOA1;PLA2G5;GATA2;CLU;DLL1;C3;FCGR2A;PTPRC;CLEC7A;IL2RB;GPC3;SIRPA;CD47;APOE;FCGR1A;FCGR2B;FCGR2C;SNCA
External Encapsulating Structure Organization (GO:0045229)	2.61944e-07	8.1384e-05	VIT;COL16A1;ECM2;COL14A1;COL11A1;ADAMTS5;ADAMTS19;ADAMTS1;MMP26;COL10A1;ADAMTS9;ADAMTS6;COL27A1;MMP7;MMP11;SMOC2;COL3A1;CCDC80;SPINT1;MMP16;COL7A1;COL8A2;COL4A5;COL8A1;TGFBI;RECK;MATN2
Extracellular Structure Organization (GO:0043062)	2.61944e-07	8.1384e-05	VIT;COL16A1;ECM2;COL14A1;COL11A1;ADAMTS5;ADAMTS19;ADAMTS1;MMP26;COL10A1;ADAMTS9;ADAMTS6;COL27A1;MMP7;MMP11;SMOC2;COL3A1;CCDC80;SPINT1;MMP16;COL7A1;COL8A2;COL4A5;COL8A1;TGFBI;RECK;MATN2
Inflammatory Response (GO:0006954)	3.17603e-07	9.16285e-05	CCL14;PTGER4;SERPINA3;CD40;ORM1;CXCL8;TRAF3IP2;PTGER2;C5AR1;ITGB2;FPR3;ADM;AIF1;THBS1;SCUBE1;CCL8;NAMPT;C3AR1;BDKRB2;CASP1;CCL2;CCL18;APOL3;PTGDR;CCR1;AOC3;GGT5;VCAM1;FOS;LYZ;RNASE1;SELE;ELF3;KIT;AGTR1;CHI3L1;PTX3;ACKR1;TLR5;FCGR2B;FOLR2;S100A9;SCG2;CD44;MGLL;S100A8;CCL26
Negative Regulation of Cell Migration (GO:0030336)	3.49309e-07	9.40572e-05	CITED2;ZMYND8;SERPINE1;TACSTD2;NEDD9;THBS1;DACH1;DPYSL3;MARVELD3;HMOX1;APOE;TIMP1;SRGAP1;ADAMTS9;EPHA4;IGFBP5;MCC;PODN;SULF1;RNASE1;DCN;RHOB;BST2;TGFBR3;CLDN5;COL3A1;CLDN3;SFRP2;NAV3;DLG5;DLC1;MMRN2;FGF13;PHLDB2;S100A9;RECK;ENG
Positive Regulation of Macromolecule Biosynthetic Process (GO:0010557)	4.42165e-07	0.000111619	CXCL8;CITED2;IRS2;CLU;ACTG2;C1QTNF1;NAMPT;ITGB8;SOX9;HOXA5;OSR2;MEF2C;TLE1;ANK2;ANK3;NGF;OVOL2;ACTA2;TGFBR3;CLDN5;SFRP4;OLFM1;PLSCR1;CLDN3;TYROBP;PPARG;PGR;RBMS3;DNMT1;SLC24A3;NRXN1;HPN;LEF1;FBLN1;GATA2;DLL1;CLEC7A;AGR2;CCL2;EGR1;NTRK2;ANGPT1;VDR;INSR;FN1;IGF2;IGF1;INHBA;KLF4;BMP6;VEGFA;P2RX7;SMOC2;OCLN;TMEM119;FGF13;HSPA1A;LIMS1
Positive Regulation of Cell Motility (GO:2000147)	5.0658e-07	0.000120357	CCL14;SEMA5A;CEMIP;SEMA3C;SYNPO2;LEF1;TWIST2;NEDD9;LAMC2;CLDN1;AIF1;NTN1;THBS1;SYNE2;MYLK;CCL8;GPNMB;CREB3L4;CLEC7A;PODXL;PDGFD;PDPN;GCNT2;CCL2;CCL18;CCR1;EPHA4;PDGFRA;MMP7;FZD4;INSR;SEMA6D;CAV1;ELP3;IGF1;SOD2;VEGFA;CLDN4;CLDN3;CXCL12;KIT;CDH13;ITGA6;EZH2;CCL26
Regulation of Angiogenesis (GO:0045765)	6.04097e-07	0.000135553	SEMA5A;SLC48A1;CD40;ECM1;FOXC1;CXCL8;NPR1;SERPINE1;GATA6;TNFAIP3;GATA4;GATA2;TSPAN12;THBS2;THBS1;THBS4;GPNMB;ADAMTS1;STAB1;HMOX1;ITGB8;GLUL;HOXA5;PTGIS;ANXA3;EMP2;SULF1;KLF4;DCN;RUNX1;RHOB;VEGFA;CLDN5;SMOC2;CEACAM1;SFRP2;CHI3L1;PPARG;FGF13;RAPGEF3
Epithelium Development (GO:0060429)	6.98942e-07	0.00014858	EHF;TAGLN;PCNA;IHH;GATA6;KRT23;TCF21;DLL1;SALL1;SOX17;PTER;SOX9;WNT2;MFSD2A;DACT1;PTCH1;ANXA4;AKR1C1;RIPK4;AKR1C2;PROX1;GRHL2;PAX2;VEGFA;KRT19;CLDN3;SPINT1;PAX8;ALDH1A2;TIMELESS;CDK1;PPARG;FGFR2
Negative Regulation of Cytokine Production (GO:0001818)	9.13786e-07	0.000184539	PTGER4;CD84;ORM1;LEF1;TNFAIP3;FBLN1;TTF2;DLL1;THBS1;ZFP36;RPS6KA5;GPNMB;SIRPA;HMOX1;VSIG4;JAK3;SRGN;CR1;HOMER2;ANXA4;FN1;LAPTM5;NR1H4;APOA1;IRAK3;INHBA;ATP2B1;KLF4;RNASE1;CEACAM1;TYROBP;PTPRC;NAV3;FCGR2B;INHA;HLA-DRB1;TNFRSF21
Term- MF	P-value	Adjusted P-value	Genes
DNA-binding Transcription Activator Activity, RNA Polymerase II-specific (GO:0001228)	3.13819e-07	0.000238503	EHF;TCF21;NR3C1;HOXA10;SOX17;MECOM;CREB3L4;SOX9;HOXA5;OSR2;MEF2C;TCF12;FOS;KLF15;RUNX1;PLSCR1;ELF3;HOXB3;HOXB2;PPARG;PGR;ERG;HOXB7;CASZ1;ZNF395;FOXC1;HLF;DLX5;ARX;LEF1;GATA4;GLIS2;HOXC4;EGR1;JUN;TFAP2C;PRRX1;ZBTB16;NR1H4;GRHL1;KLF4;GRHL2;ESR1;MEIS2;TBX3;FOSL2;NR4A2;NR4A1;MEIS1;NR4A3;KLF5;NFIB;CREBRF;HOXD8
Endopeptidase Inhibitor Activity (GO:0004866)	1.15215e-06	0.000437818	SLC48A1;SERPINA3;CSTA;LXN;SERPINA1;SERPINE2;PROS1;SERPINE1;SPINT2;TFPI;THBS1;WFDC2;SERPINA5;PTTG1;TIMP2;SPOCK1;TIMP1;GBP2;SNCA;RARRES1;NGF;BST2;SLPI;SPINT1;SERPING1;CARD16;RECK
Neurexin Family Protein Binding (GO:0042043)	2.53866e-06	0.000643128	NLGN1;NLGN4X;SYTL1;CPE;SYTL5;SYTL4;SYTL2
Metalloendopeptidase Inhibitor Activity (GO:0008191)	2.90263e-05	0.00460824	LXN;RARRES1;TIMP2;SPOCK1;TIMP1;NGF;RECK
Double-Stranded DNA Binding (GO:0003690)	3.03174e-05	0.00460824	FEN1;RORC;TCF21;HMGB3;RORB;PRDM1;NR3C1;BACH2;GLI3;HOXA11;NR3C2;HOXA10;HEY1;SIX4;CREB3L4;HEY2;SOX9;HOXA5;OSR2;MEF2C;EMX2;MSX2;TCF12;FOS;PROX1;KLF15;PAX2;RUNX2;FOXP1;OVOL2;PAX8;ELF3;HOXB2;PPARG;ERG;IRF6;HOXB8;HOXB7;HOXB6;HOXB5;CREB5;NFIX;HLF;CEBPD;DLX5;UHRF1;DLX6;ARX;LEF1;GATA6;GATA4;GATA2;HOXD11;HOXD10;GLIS2;RAD51AP1;IFI16;ZNF704;HOXC4;C19ORF33;MSX1;E2F7;SPDEF;E2F8;EGR1;JUN;TFAP2C;KLF4;GRHL1;ESR1;…
Microtubule Binding (GO:0008017)	0.000106616	0.0135047	MTCL1;LRRK2;CCDC69;KIF14;NDRG1;KIF15;RACGAP1;KIF5C;NUF2;KIF5A;NUSAP1;CCDC181;KIF21A;NEFM;FAM83D;GTSE1;NEFH;DLGAP5;DYNC1I1;GAS2L3;SPAG5;NDE1;KIF23;NDC80;DNM1;CENPE;KIF18B;NAV3;HOOK1;PRC1;GJB6;CLIP4;BIRC5;KIF2C;KIF20A;FGF13;S100A9;S100A8
Low-Density Lipoprotein Particle Binding (GO:0030169)	0.000154858	0.0168132	COLEC12;MSR1;SCARB1;STAB1;CDH13;THBS1;PLTP
Peptidase Inhibitor Activity (GO:0030414)	0.000296384	0.0251636	SLPI;PROS1;GPC3;TIMP2;SPINT2;TIMP1;TFPI;GBP2;THBS1;RECK;WFDC2
Sequence-Specific Double-Stranded DNA Binding (GO:1990837)	0.00029799	0.0251636	RORC;TCF21;MCM10;RORB;PRDM1;NR3C1;BACH2;GLI3;HOXA11;NR3C2;HOXA10;SOX17;HEY1;SIX4;CREB3L4;HEY2;SOX9;HOXA5;OSR2;MEF2C;EMX2;MSX2;TCF12;FOS;PROX1;KLF15;PAX2;RUNX2;FOXP1;OVOL2;RUNX1;PAX8;ELF3;HOXB2;PPARG;KIF2C;ERG;IRF6;HOXB8;HOXB7;HOXB6;HOXB5;CREB5;FOXC1;NFIX;HLF;CEBPD;DLX5;DLX6;ARX;LEF1;GATA6;GATA4;GATA2;HOXD11;HOXD10;GLIS2;ZNF704;HOXC4;MSX1;E2F7;SPDEF;E2F8;SNCA;EGR1;JUN;TFAP2C;NR1H4;KLF4;GRHL1;ESR1;…
Lipoprotein Particle Binding (GO:0071813)	0.000344848	0.0254281	COLEC12;MSR1;SCARB1;STAB1;CDH13;THBS1;PLTP;GPIHBP1
Immunoglobulin Receptor Activity (GO:0019763)	0.000368039	0.0254281	PIGR;FCGR2A;FCGR1A;FCGR2B;FCGR2C
Phosphatidylinositol Phospholipase C Activity (GO:0004435)	0.000479938	0.0272167	CCR1;CHRM3;EDNRA;PLCB4;PLCL1;PLCH1;PLCB1;F2RL2
Sequence-Specific DNA Binding (GO:0043565)	0.000509718	0.0272167	RORC;TCF21;RORB;PRDM1;NR3C1;BACH2;GLI3;HOXA11;NR3C2;HOXA10;HEY1;SIX4;CREB3L4;HEY2;SOX9;HOXA5;OSR2;MEF2C;EMX2;MSX2;TCF12;FOS;PROX1;KLF15;PAX2;RUNX2;WDR77;FOXP1;OVOL2;PAX8;ELF3;HOXB2;PPARG;ZNF711;ERG;IRF6;HOXB8;HOXB7;HOXB6;HOXB5;CREB5;FOXC1;NFIX;HLF;CEBPD;DLX5;UHRF1;EPAS1;DLX6;ARX;LEF1;GATA6;GATA4;GATA2;HOXD11;CXXC5;HOXD10;GLIS2;ZNF704;HOXC4;MSX1;E2F7;SPDEF;E2F8;EGR1;JUN;TFAP2C;NR1H4;KLF4;GRHL1;GRH…
Cell-Cell Adhesion Mediator Activity (GO:0098632)	0.000514178	0.0272167	PDLIM1;ROBO3;NFASC;CLDN3;EPCAM;SIRPA;NEXN;NRCAM;CD47;STXBP6;PDLIM5;JAM3
Wnt Receptor Activity (GO:0042813)	0.000537172	0.0272167	FZD5;FZD4;FZD7;FZD6;FZD10;TSPAN12
Complement Component C3b Binding (GO:0001851)	0.00068583	0.0306606	CR1;ITGAM;CFHR1;ITGB2;VSIG4
Nuclear Retinoid X Receptor Binding (GO:0046965)	0.00068583	0.0306606	NR4A2;VDR;HMGA1;PPARG;TACC1
Calcium Ion Binding (GO:0005509)	0.0007922	0.0334484	COLEC11;ZNF395;TTYH2;C1R;NRXN1;IHH;ITPR1;FBLN1;IQGAP1;PLA2G5;AIF1;THBS1;SLC8A1;THBS4;COMP;SCUBE1;MAN1C1;SPOCK1;SLIT3;ENPP3;S100A10;TRPM4;TGM2;SNCA;AOC3;TPD52;GALNT3;ANXA4;PLA2G2A;PLA2G4A;RUNX1;SMOC2;PLSCR1;SNTN;MELK;PITPNM3;RCAN2;PLSCR4;RGN;ESYT2;MASP1;AGRN;S100A9;S100A8
Phospholipase C Activity (GO:0004629)	0.000877865	0.0351146	CCR1;CHRM3;EDNRA;PLCB4;PLCL1;PLCH1;PLCB1;F2RL2
Cell Adhesion Mediator Activity (GO:0098631)	0.00101127	0.0384282	LAMA5;ROBO3;NFASC;VCAM1;CLDN3;NEXN;SIRPA;NRCAM;CD47;JAM3
Term- CC	P-value	Adjusted P-value	Genes
Collagen-Containing Extracellular Matrix (GO:0062023)	8.79764e-28	2.63929e-25	VIT;TPSB2;COL16A1;SERPINE2;COL12A1;SERPINE1;PLOD2;TTF2;CLU;LOXL1;ICAM1;COMP;EFEMP1;HMCN1;CDON;TGM2;COL27A1;PCOLCE;CCDC80;SFRP2;SLPI;COL8A2;COL8A1;SERPING1;COL4A5;FREM1;S100A9;FREM2;S100A8;FBN2;HTRA1;FBLN1;AEBP1;NID2;APOE;WNT2;S100A10;RARRES2;FN1;CXCL12;COL5A1;TGFBI;FGFR2;SLC48A1;SERPINA3;ECM1;ORM1;SERPINA1;WNT2B;COL14A1;LAMC2;SERPINA5;CTSL;ADAMTS1;TIMP2;COL10A1;CTSF;TPSAB1;ADAMTS9;EDIL3;SBSPON;VW…
Platelet Alpha Granule (GO:0031091)	4.44142e-08	6.66213e-06	SLC48A1;SERPINA3;ORM1;SERPINA1;SERPINE2;PROS1;SERPINE1;THBS2;CLU;THBS1;SERPINA5;PHACTR2;QSOX1;TIMP1;SNCA;SRGN;VWF;PCDH7;FN1;IGF2;IGF1;SYTL4;VEGFA;F8;SERPING1
Platelet Alpha Granule Lumen (GO:0031093)	4.47359e-06	0.000408627	SLC48A1;SRGN;SERPINA3;ORM1;SERPINA1;VWF;PROS1;SERPINE1;FN1;IGF2;IGF1;CLU;THBS1;VEGFA;F8;SERPING1;QSOX1;TIMP1
Endoplasmic Reticulum Lumen (GO:0005788)	6.03778e-06	0.000408627	SERPINA1;COL16A1;COL14A1;COL11A1;COL12A1;TTF2;PTGS2;THBS1;C3;C4A;ADAMTS5;C1QTNF1;ARSJ;PDGFD;PENK;GPC3;TSPAN5;COL10A1;QSOX1;APOE;TIMP1;CHGB;IGFBP1;COL27A1;IGFBP5;GOLM1;BDNF;RNASET2;FN1;FMO1;APOA1;CP;F8;COL3A1;VCAN;COL5A1;P4HA2;COL6A2;COL7A1;DNAJC10;COL8A2;COL8A1;SERPING1;COL21A1;FAM20C;COL4A5;SCG2
Cell-Cell Junction (GO:0005911)	6.81044e-06	0.000408627	B4GALT1;LDB3;CLDN1;TMEM47;GJA5;PGM5;HMCN1;CXADR;HEG1;SHROOM3;PARD3B;CLDN11;CLDN5;CLDN10;CNKSR1;CLDN4;CEACAM1;CLDN3;CDH13;STEAP1;LLGL2;CDCA3;USP53;HPN;KIAA1210;NDRG1;DLL1;PDLIM1;PARD6B;PDLIM3;PDZD2;MARVELD2;PERP;FLRT1;MICALL1;STXBP6;CTNNA2;ECT2;PDLIM5;JAM3;MAP3K1;CADM1;GRHL2;VEGFA;IGSF11;OCLN;GJB6;DLG5;WNK3;LIMS1
Bicellular Tight Junction (GO:0005923)	2.6139e-05	0.00130695	CXADR;USP53;ANK3;CLDN1;CLDN11;CLDN10;CLDN5;CLDN4;PARD6B;OCLN;CLDN3;MARVELD2;EPCAM;CLDN7;MARVELD3;WNK3;ECT2;TJP3;JAM3
Golgi Lumen (GO:0005796)	5.03866e-05	0.00215943	MUC16;PROS1;OMD;BGN;DEFB1;PRELP;TTF2;NGF;PCSK5;SOD3;DCN;HS3ST1;MMP11;F8;VCAN;MUC1;MMP16;GPC3;AGRN;FMOD;GPC6
Tight Junction (GO:0070160)	9.83412e-05	0.00368779	CXADR;MAP3K1;USP53;ANK3;CLDN1;CLDN11;CLDN10;CLDN5;CLDN4;PARD6B;OCLN;CLDN3;MARVELD2;EPCAM;CLDN7;MARVELD3;WNK3;ECT2;TJP3;JAM3
Secretory Granule Lumen (GO:0034774)	0.000125616	0.00418721	SLC48A1;SERPINA3;ECM1;ORM1;SERPINA1;PROS1;MVP;SERPINE1;ADM;CLU;THBS1;C3;C1QTNF1;GM2A;CREG1;TIMP2;QSOX1;TIMP1;VAT1;SRGN;VWF;FUCA1;RARRES2;RNASET2;HSPA6;FN1;IGF2;GGH;APOA1;IGF1;LYZ;OLFM4;DERA;VEGFA;CHIT1;F8;SLPI;DLC1;QPCT;SERPING1;CHI3L1;MNDA;PTX3;S100A9;S100A8;FTL
Axonal Growth Cone (GO:0044295)	0.000154858	0.00444912	GPM6A;OLFM1;FLRT3;KIF5C;NRXN1;COBL;KIF21A
Apical Junction Complex (GO:0043296)	0.000163135	0.00444912	CXADR;USP53;SHROOM3;ANK3;CLDN1;PARD3B;CLDN11;CLDN5;CLDN10;CLDN4;OCLN;PARD6B;CLDN3;MARVELD2;EPCAM;CLDN7;WNK3;MARVELD3;ECT2;TJP3;JAM3
Actin-Based Cell Projection (GO:0098858)	0.000273906	0.00684766	AOC3;GPM6A;CXADR;VCAM1;ANGPT1;LRRK2;ACTG2;ACTA2;MYO1D;PODXL;PDPN;DMD;CD302;PROM1;FGF13;CD44;RAPGEF3;JAM3
Plasma Membrane Raft (GO:0044853)	0.000394135	0.00909542	SCARB1;ITGAM;CR1;PTGIS;CAV2;CAV1;INSR;PTCH1;ITGB2;EMP2;TFPI;SELE;MS4A4A;TGFBR2;DLC1;FXYD1;CDH13
Caveola (GO:0005901)	0.000445892	0.00955483	SCARB1;PTGIS;CAV2;LRRK2;CAV1;INSR;PTCH1;EMP2;TFPI;SELE;TGFBR2;DLC1;FXYD1;CDH13
Basement Membrane (GO:0005604)	0.000626197	0.0125239	LAMA5;SMOC2;COL16A1;CCDC80;FRAS1;COL7A1;COL8A2;COL8A1;HMCN1;AGRN;NID2;THBS4
Intracellular Organelle Lumen (GO:0070013)	0.00073946	0.0138649	COL16A1;ECI1;PROS1;COL12A1;DEFB1;TTF2;NR3C1;GCSH;C4A;ABHD11;PDK4;PDK3;CHGB;IGFBP1;MCCC2;COL27A1;IGFBP5;OMD;OLFM4;PRLR;CHIT1;MTHFD2L;COL8A2;SERPING1;COL8A1;COL4A5;SPATA18;S100A9;SCG2;C3;CCNB1;CYP11A1;PDGFD;ARSJ;PENK;TSPAN5;APOE;MUC16;BDNF;INSR;HSPA6;FN1;GGH;LYZ;CP;DERA;COL5A1;P4HA2;DNAJC10;CDK1;ORM1;SERPINA1;COL14A1;LRRK2;PCSK5;SYNE2;ADAMTS5;C1QTNF1;CTSL;TIMP2;COL10A1;QSOX1;TIMP1;PGM1;ARG2;RNASET2…
Intercalated Disc (GO:0014704)	0.000873373	0.0154125	CXADR;GJA5;FXYD1;PGM5;ANK2;ANK3;FGF13;OBSL1;SLC8A1
Spindle (GO:0005819)	0.00108849	0.0181416	MTCL1;UHRF1;NCAPG;NEDD9;BUB1B;TTK;KIF11;HMMR;ARHGAP6;AURKB;AURKA;CDC20;RACGAP1;DPYSL2;NUSAP1;FBXO5;ECT2;FAM83D;ZNF367;DLGAP5;SPAG5;CKAP2;KIF23;TPX2;CENPE;CENPF;PRC1;KIF4A;CDK1;BIRC5;KIF2C;KIF20A;MAD2L1
Extracellular Vesicle (GO:1903561)	0.0014683	0.0231837	GPM6A;SERPINE2;MOGAT1;COL12A1;ITGB2;DEFB1;PRELP;PEG10;COL6A2;CTSF;APOE;PROM1;EDIL3
Cell-Substrate Junction (GO:0030055)	0.00174851	0.0262276	TES;ITGB2;FHL2;SYNE2;TNFSF13B;ICAM1;AKAP12;ITGB8;PGM5;ITGB6;HMCN1;TNS1;TGM2;KIF23;RNASE1;RHOB;ITGA8;CDH13;ITGA6;PHLDB2;CD44;ENG;DDR2;CFH;SYNPO2;NEDD9;NEXN;IQGAP1;LPP;ARHGAP22;DPP4;EFNB2;PDLIM1;FLRT1;TSPAN4;DMD;SVIL;CAV2;CAV1;HMGA1;PPFIBP1;NFASC;PTPRC;DLC1;ITGA11;ITGBL1;VIM;FGFR3;HSPA1A;LIMS1
