# Supplementary material for: Bioinformatic analysis and validation of candidate genes in the eutopic endometrium reveal differential expressions in diffuse adenomyosis, endometrioma, and their co-existence
Source: Eur J Med Res. 2025 Nov 21;30:1154. doi: 10.1186/s40001-025-03412-7 (PMC12639679; doi:10.1186/s40001-025-03412-7)
Supplement: Supplementary file 1 — Supplementary material 1. Fig. S1. Workflow of the study design. The left panel in the image represents bioinformatic analysis of transcriptomic datasets on adenomyosis, endometriosis and controls. The right panel shows the patient recruitment criteria for validation of the bioinformatic findings. GEO: Gene Expression Omnibus, BMI: body mass index, MUSA: Morphological Uterus Sonographic Assessment, TVUS: transvaginal ultrasound, qRT-PCR: quantitative reverse transcription polymerase chain reaction. Fig. S2. Box plots for the adenomyosis and endometriosis datasets. Box plots demonstrate the distribution of normalized datasetsadenomyosis vs. healthy subjectsfrom GSE78851 datasetadenomyosis vs. healthy subjectsfrom GSE7307 dataset andendometriosis vs. healthy subjectsfrom the GSE7307 dataset. X and Y-axis represent the patients selected and their gene expression levels, respectively.Fig. S3. Representative transvaginal ultrasoundimages of patients.adenomyosis with asymmetric myometrial thickening, irregular endometrial–myometrial junctionmyometrial cystand heterogeneous myometriumendometriomaco-existent adenomyosis–endometriosis showing asymmetric myometrial wallscontrol with uniform endometrium–myometrium thickness Fig. S4. Full blots of the proteins of interest. The blots consist of four lanes showing four groups of patients: Adenomyosis- A, co-existent adenomyosis–endometriosis- AE, endometriosis- E and controls- C. The ladder showing the corresponding molecular weights are shown.-The blots showing the bands of target proteins and-showing the bands of beta-actin [file 40001_2025_3412_MOESM1_ESM.zip › New folder/Gene Ontology_GSE78851 adenomyosis_endometrium.xlsx]

## Sheet: GO_Biological_Process_2025_tabl
Term-Biological Process	P-value	Adjusted P-value	Genes
Cytoplasmic Translation (GO:0002181)	3.20434e-21	1.41696e-17	EIF4A2;RPL30;RPL31;RPL34;RPLP1;RPLP0;RPL10A;RPL7;RPS15;RPS14;RPS16;RPL18A;RPS19;RPS18;RPL36;RPL35;RPLP2;RPL38;RPS11;RPL39;RPS10;RPS13;RPS12;RPS7;RPS5;RPL22;RPSA;RPL37A;RPL27;RPL26;RPL28;UBA52;RPL12;RPL11;MRPL13;RPS15A;RPL14;RPS2;RPS27A;ZC3H15;RWDD1;RPL41;RPL23A;EIF2S2;RPS26;RPS25;RPS28;EIF2S3;RPS27;RPS29;RPL27A;EIF3I;RPS20;RPL22L1;FAU;RPS21;RPS24;RPL26L1;RPS23
Macromolecule Biosynthetic Process (GO:0009059)	3.02413e-16	6.68636e-13	RPL30;ALAS1;RPL31;RPL34;RPLP1;RPLP0;MRPL36;MRPL37;RPL10A;MRPL35;RPL7;RPS15;MRPL41;RPS14;RPS16;MRPL40;RPL18A;RPS19;RPS18;RPL36;RPL35;RPLP2;RPL38;RPS11;RPL39;RPS10;RPS13;RPS12;TGM2;DDX18;RPS7;RPS5;RPL22;MRPS18B;MRPS18A;MRPS21;RPSA;MRPS7;MRPL43;MRPS18C;MRPL52;MRPL51;RPL37A;RPL27;RPL26;RPL28;UBA52;B4GALT5;MRPS33;RPL12;GCNT1;RPL11;RRBP1;MRPL13;RPS15A;RPL14;EIF4EBP2;HAS2;RPS2;RPS27A;RPL41;ANGPT2;RPL23A…
Mitochondrial ATP Synthesis Coupled Electron Transport (GO:0042775)	3.50544e-14	5.16702e-11	NDUFB7;NDUFB10;NDUFB6;COX4I1;NDUFB4;NDUFB3;NDUFB2;NDUFB1;COX7A2;UQCR11;COX6A1;COX5B;COX7C;COX5A;UQCRH;NDUFV2;COA6;COX8A;NDUFA9;NDUFA8;NDUFA7;NDUFA3;NDUFA2;NDUFA1;SDHC;SDHD;COX6C;SDHB;UQCRHL;COX6B1;SDHAF2;NDUFS6;UQCRQ;NDUFS4;NDUFAB1;UQCRC1;NDUFS2;CYCS
Translation (GO:0006412)	6.7744e-14	7.48909e-11	RPL30;RPL31;RPL34;RPLP1;RPLP0;MRPL39;MRPL36;MRPL37;RPL10A;MRPL35;RPL7;MRPL33;RPS15;MRPL41;RPS14;RPS16;MRPL40;RPL18A;RPS19;RPS18;RPL36;RPL35;RPLP2;RPL38;RPS11;RPL39;RPS10;CHCHD1;RPS13;RPS12;RPS7;MRPS22;RPS5;RPL22;MRPS23;MRPS18B;MRPS18A;MRPS2;MRPS21;RPSA;MRPS7;MRPL43;MRPS18C;MRPL52;MRPL51;RPL37A;RPL27;RPL26;RPL28;UBA52;MRPS33;RPL12;RPL11;MRPL16;MRPS31;RRBP1;MRPL15;MRPS30;MRPL13;MRPL54;MRPL20;RPS15A…
Aerobic Electron Transport Chain (GO:0019646)	1.23726e-13	1.09423e-10	NDUFB7;NDUFB10;NDUFB6;COX4I1;NDUFB4;NDUFB3;NDUFB2;NDUFB1;COX7A2;UQCR11;COX6A1;COX5B;COX7C;COX5A;UQCRH;NDUFV2;COX8A;NDUFA9;NDUFA8;NDUFA7;NDUFA3;NDUFA2;NDUFA1;SDHC;SDHD;COX6C;SDHB;UQCRHL;COX6B1;SDHAF2;NDUFS6;UQCRQ;NDUFS4;NDUFAB1;UQCRC1;NDUFS2;CYCS
Cellular Respiration (GO:0045333)	1.74347e-11	1.28494e-08	NDUFA13;NDUFB7;NDUFA11;NDUFB10;NDUFB6;NDUFB11;COX4I1;NDUFB4;NDUFB3;NDUFB2;NDUFB1;COX7A2;UQCR11;ETFB;COX6A1;COX5B;COX7C;COX5A;UQCRH;BLOC1S1;MFN2;NDUFV2;COX8A;NDUFA9;NDUFA8;NDUFA7;MDH2;NDUFA3;NDUFA2;NDUFA1;SDHC;COX6C;SDHB;COX6B1;NDUFS6;UQCRQ;NDUFS4;NDUFAB1;UQCRC1;NDUFS2;CYCS
Gene Expression (GO:0010467)	9.76085e-11	6.16607e-08	ISCA1;RPL30;RPL31;RPL34;FMR1;EIF4A3;CISD1;CASC3;RPL10A;RPL7;RPS15;RPS14;RPS16;RPL18A;RPS19;RPS18;RPL36;RPL35;RPL38;RPS11;RPL39;RPS10;RPS13;RPS12;TGM2;NUP214;RPS7;RPS5;RPL22;MRPS18B;MRPS18A;RPSA;THOC7;MRPS18C;HNRNPUL1;DKC1;SARNP;XRN2;RPL27;RPL26;RPL28;UBA52;DHX8;YTHDC1;KLK5;ISG20L2;MRPL13;NUP160;ATXN1;TERT;NUP85;TPR;EIF4EBP2;RPL41;CHTOP;RBPMS;RPS26;RPS25;RPS28;RPS27;COPS5;RPS29;RPL27A;RNPS1;RPS20;…
RNA Splicing, via Transesterification Reactions With Bulged Adenosine as Nucleophile (GO:0000377)	5.3972e-07	0.00029833	EIF4A3;CASC3;PRPF19;USP39;SYNCRIP;UBL5;SART3;SNRPD2;TXNL4A;RBM5;SRRM2;SNRPN;NCBP1;BUD31;METTL3;TFIP11;SRRM1;SYF2;FRG1;SNRPG;SNRPE;SNRPF;HNRNPH3;PABPC1;SNRNP200;SNRPC;SNRPA;SNRPB;SF3B5;DDX5;SF3B2;SF3B3;DHX8;YTHDC1;SF3B6;HTATSF1;PRPF8;ZMAT2;TRA2A;RALY;HNRNPA1;SF3A3;HNRNPA3;SF3A1;CDC5L;CWC15;LSM2;HNRNPM;LSM8;LSM7;LSM6;SNW1;MFAP1;RNPS1;HNRNPC
Proton Motive Force-Driven Mitochondrial ATP Synthesis (GO:0042776)	7.49861e-07	0.000368432	NDUFA9;NDUFA8;NDUFA13;NDUFA7;NDUFB7;NDUFA11;NDUFB10;NDUFB6;NDUFB11;NDUFB4;NDUFA3;NDUFB3;NDUFA2;NDUFB2;NDUFA1;NDUFB1;SDHC;SDHD;SDHB;NDUFS6;NDUFS4;NDUFAB1;NDUFS2;NDUFV2
Oxidative Phosphorylation (GO:0006119)	1.18609e-06	0.00052449	NDUFA13;NDUFB7;NDUFA11;NDUFB10;NDUFB6;NDUFB11;NDUFB4;NDUFB3;NDUFB2;NDUFB1;UQCRH;NDUFV2;NDUFA9;NDUFA8;NDUFA7;NDUFA3;NDUFA2;NDUFA1;SDHC;SDHD;SDHB;NDUFS6;NDUFS4;NDUFAB1;UQCRC1;NDUFS2
Aerobic Respiration (GO:0009060)	2.97632e-06	0.00114895	NDUFA13;NDUFB7;NDUFA11;NDUFB10;NDUFB6;NDUFB11;NDUFB4;NDUFB3;NDUFB2;DLST;NDUFB1;UQCRH;BLOC1S1;MFN2;NDUFV2;NDUFA9;NDUFA8;NDUFA7;MDH2;NDUFA3;NDUFA2;NDUFA1;SDHC;SDHD;SDHB;SDHAF2;NDUFS6;NDUFS4;NDUFAB1;UQCRC1;NDUFS2
Microtubule Cytoskeleton Organization Involved in Mitosis (GO:1902850)	3.11791e-06	0.00114895	SETD2;DCTN2;BCCIP;ILK;TTK;KIF11;NUSAP1;MAP4;DLGAP5;CLASP1;DYNC1H1;STIL;PLK2;PLK1;TUBG2;TUBG1;CKAP5;NDC80;CENPE;KIF2A;CENPH;CDK1;TACC3;BIRC5;SPC25
Protein Metabolic Process (GO:0019538)	6.2062e-06	0.00211106	FCN1;APP;FCN2;RPL30;ISCA1;RPL31;RPL34;CISD1;UBE2L6;PLAT;RPL10A;UBE2Z;RPL7;UBE2L3;RPS15;RPS14;RPS16;CAPNS1;RPL18A;RPS19;CAPN6;RPS18;ANPEP;RPL36;CAPN2;RPL35;RPL38;CAPN1;RPS11;PRSS2;RPL39;RPS10;RPS13;RPS12;RPS7;RPS5;CTRB2;RPL22;MRPS18B;MRPS18A;RPSA;PCOLCE;MRPS18C;FOLH1;LOX;ADAM12;RPL27;RPL26;RPL28;UBA52;CELA3A;RPN2;PRKDC;HTRA4;KLK5;MRPL13;NLN;NCSTN;ADAMTS17;STK38;EIF4EBP2;LTA4H;CTSA;RPL41;UBE2I;FUS;…
Mitochondrial Electron Transport, NADH to Ubiquinone (GO:0006120)	8.08887e-06	0.00255493	NDUFA9;NDUFA8;NDUFA7;NDUFB7;NDUFB10;NDUFB6;NDUFB4;NDUFA3;NDUFB3;NDUFA2;NDUFB2;NDUFB1;NDUFS6;NDUFAB1;NDUFS4;NDUFS2;NDUFV2
Proton Motive Force-Driven ATP Synthesis (GO:0015986)	1.13835e-05	0.00335587	NDUFA9;NDUFA8;NDUFA13;NDUFA7;NDUFB7;NDUFA11;NDUFB10;NDUFB6;NDUFB11;NDUFB4;NDUFA3;NDUFB3;NDUFA2;NDUFB2;NDUFA1;NDUFB1;SDHC;SDHD;SDHB;NDUFS6;NDUFS4;NDUFAB1;NDUFS2;NDUFV2
mRNA Splicing, via Spliceosome (GO:0000398)	2.96329e-05	0.0081898	EIF4A3;CASC3;PRPF19;USP39;SYNCRIP;UBL5;SART3;SNRPD2;TXNL4A;RBM5;SRRM2;SNRPN;NCBP1;BUD31;METTL3;TFIP11;SRRM1;ILF3;HNRNPUL1;HNRNPUL2;SYF2;FRG1;SNRPG;SNRPE;HNRNPH3;PABPC1;SNRPF;SNRNP200;SNRPC;SNRPA;SNRPB;SRSF9;SF3B5;SF3B2;DDX5;SF3B3;DHX8;YTHDC1;SF3B6;HTATSF1;PRPF8;ZMAT2;TRA2A;RALY;HNRNPA1;SF3A3;SF3A1;HNRNPA3;CDC5L;CWC15;LSM2;HNRNPM;LSM8;LSM7;SNW1;LSM6;MFAP1;RNPS1;HNRNPC
Mitotic Spindle Organization (GO:0007052)	3.50975e-05	0.0087011	VCP;DCTN2;BCCIP;ILK;TTK;KIF11;SMC3;KIF15;ZNF207;PMEPA1;MAP4;DLGAP5;CLASP1;DYNC1H1;STIL;PLK2;PLK1;KIF23;TUBG2;SMC1A;TUBG1;CKAP5;NDC80;CENPE;TPX2;KIF2A;CENPH;PRC1;BIRC5;LSM14A;SPC25
mRNA Processing (GO:0006397)	3.54183e-05	0.0087011	CHD8;EIF4A3;CASC3;PRPF19;USP39;SYNCRIP;UBL5;SART3;SNRPD2;TXNL4A;RBM5;SRRM2;SNRPN;NCBP1;BUD31;METTL3;TFIP11;SRRM1;SYF2;FRG1;SNRPG;SNRPE;HNRNPH3;PABPC1;SNRPF;SNRNP200;SNRPC;SNRPA;SNRPB;SRSF9;SF3B5;SF3B2;DDX5;SF3B3;DHX8;YTHDC1;SF3B6;HTATSF1;PRPF8;ZMAT2;TRA2A;LEO1;RALY;ZC3H13;HNRNPA1;SF3A3;SF3A1;HNRNPA3;TRMT10C;CPSF3;CDC5L;CWC15;LSM2;HNRNPM;LSM8;LSM7;SNW1;LSM6;SON;MFAP1;RNPS1;HNRNPC
Mitochondrial Electron Transport, Cytochrome C to Oxygen (GO:0006123)	3.86729e-05	0.0090006	COX8A;CYCS;COX7A2;COX5B;COX6A1;COX6C;COX5A;COX7C;COX6B1
protein-RNA Complex Assembly (GO:0022618)	4.93644e-05	0.0109145	HSP90AB1;PRKDC;YTHDC1;RPL11;RPS27L;ADAR;PRPF19;USP39;RPS15;RPS14;SART3;RPS19;SNRPD2;EIF4H;LUC7L;RPL38;TXNL4A;RBM5;EIF4B;MCTS1;NCBP1;XRCC5;RPS5;RPSA;EIF2S2;MRPS7;RPS28;EIF2S3;RPS27;EIF3K;EIF3I;SNRPG;SNRPE;SNRPF;FAU;SNRNP200;SNRPC;EIF3C;EIF3D;EIF3A;SNRPB;SRSF9
Term- Molecular Function	P-value	Adjusted P-value	Genes
Cadherin Binding (GO:0045296)	3.81429e-06	0.00337183	YWHAE;BMPR2;DDX3X;HSP90AB1;YWHAB;RPL34;CTNND2;CTNND1;ARHGAP1;HDLBP;PTPRM;PTPRH;BZW2;CLINT1;CDH5;LASP1;BAIAP2L1;ATIC;CDH2;PPME1;BSG;RUVBL1;TRIM25;ERC1;LRRFIP1;CLIC1;EMD;SPTAN1;TMPO;SH3GLB1;CSNK1D;EPS15L1;CKAP5;SND1;HCFC1;PKM;CTTN;CDH11;NUMB;MYH9;TAGLN2;PKP4;EZR;PFN1;DBN1;VCL;MACF1;DDX6;NCAPG;TWF1;EGFR;CNN3;PSMB6;CNN2;PDLIM1;CCNB2;PRDX5;SNX1;LARP1;PCBP1;STK38;RPL14;EIF4H;RPS2;PROM1;WASF2;S100A11;SP…
mRNA Binding (GO:0003729)	0.000170905	0.0755399	DDX3X;FMR1;EIF4A3;HDLBP;ELAVL1;RPL7;RPS14;SYNCRIP;PTBP1;XPO5;LUC7L;RPL35;RPS13;RBM5;SRRM2;RBFOX2;RBFOX3;RPS7;NCBP1;RPS5;METTL3;DDX56;RC3H1;MRPS7;PKM;RBMS1;RPL26;PABPC1;EIF4E2;TP53;RBMS2;DDX6;DDX5;KHDRBS3;STAU1;YTHDC1;CSTF3;SF3B6;TYMS;MRPL13;ZFP36L1;ATXN2;LARP1;UNK;PCBP1;PCBP2;G3BP1;TPR;RPS2;HNRNPA1;MYH10;CCT5;RNF20;RPL41;HNRNPA3;RBPMS;UPF3B;PUM1;EIF2S2;HNRNPAB;DHFR;RPS26;HNRNPM;LSM8;LIN28A;RNPS1;…
mRNA 5'-UTR Binding (GO:0048027)	0.00157945	0.420317	RPS14;SYNCRIP;RPL41;DDX3X;LARP1;RPS7;FMR1;RPL26;MYH10;RPS13
Ribosomal Small Subunit Binding (GO:0043024)	0.00190189	0.420317	MCTS1;DDX3X;LARP1;G3BP1;EIF4H;EIF1B;EIF4B;NME1;UNG
Nuclear Vitamin D Receptor Binding (GO:0042809)	0.00247507	0.437592	MED12;MED14;MED24;SNW1;MED30;THRAP3;MED4
Ubiquitin Ligase Inhibitor Activity (GO:1990948)	0.0158246	0.999993	RPS15;RPS7;RPL11;RPS20;FBXO5
RNA Polymerase II CTD Heptapeptide Repeat Kinase Activity (GO:0008353)	0.031246	0.999993	CCNK;CDK1;MAPK1;CDK12
Ribosome Binding (GO:0043022)	0.0317522	0.999993	MCTS1;DDX3X;DAPL1;CCDC47;FMR1;RPSA;SRP68;EEF2;MTOR;NME1;UNG;SLFN12;SEC61A1;TMEM147;LARP1;SEC61G;G3BP1;EIF4H;SEC61B;EIF3C;EIF1B;EIF4B;NOMO2
Neurotrophin TRK Receptor Binding (GO:0005167)	0.0360459	0.999993	SHC1;FRS2;PLCG1
Neurotrophin TRKA Receptor Binding (GO:0005168)	0.0360459	0.999993	SHC1;FRS2;PLCG1
Oxidoreductase Activity, Acting on Metal Ions, NAD or NADP as Acceptor (GO:0016723)	0.0360459	0.999993	MTRR;STEAP4;STEAP1
MHC Class II Protein Complex Binding (GO:0023026)	0.0364828	0.999993	YWHAE;CD74;HLA-DMA;HSP90AB1;PKM;CD81;HLA-DRA;HLA-DOB
RNA Stem-Loop Binding (GO:0035613)	0.037148	0.999993	DDX3X;FMR1;DDX56;RC3H1;MYH10
Fibroblast Growth Factor Binding (GO:0017134)	0.0381367	0.999993	FIBP;RPS19;S100A13;RPS2;CXCL13;THBS1;GLG1
ADP Transmembrane Transporter Activity (GO:0015217)	0.0489094	0.999993	SLC25A17;SLC35B1;SLC25A5;SLC25A6
RNA Polymerase II General Transcription Initiation Factor Binding (GO:0001091)	0.0489094	0.999993	GTF2A1;TCF7L2;GTF2A2;ESR1
Eukaryotic Initiation Factor 4E Binding (GO:0008190)	0.0489094	0.999993	DDX3X;LARP1;EIF4EBP2;OTX2
Acetylation-Dependent Protein Binding (GO:0140033)	0.0491763	0.999993	BRD2;KMT2A;ZMYND8;CARM1;DPF2;EP300;BRD7
Telomerase RNA Binding (GO:0070034)	0.0491763	0.999993	EXOSC10;TERT;DKC1;NHP2;HNRNPC;NOP10;SNRPB
U6 snRNA Binding (GO:0017070)	0.0522397	0.999993	LSM8;LSM7;SART3;PRPF8;LSM2
Term- Cellular Component	P-value	Adjusted P-value	Genes
Cytosolic Small Ribosomal Subunit (GO:0022627)	1.26938e-11	5.17908e-09	RPS27L;RPS15;RPS14;RPS15A;RPS16;RPS19;RPS18;RPS2;RPS11;RPS27A;RPS10;RPS13;RPS12;RPS7;RPS5;RPSA;RPS26;RPS25;RPS28;RPS27;RPS29;RPS20;FAU;RPS21;RPS24;RPS23
Small Ribosomal Subunit (GO:0015935)	2.91504e-11	5.94667e-09	RPS27L;RPS15;RPS14;RPS15A;RPS16;RPS19;RPS18;RPS2;RPS11;RPS27A;RPS10;RPS13;RPS12;RPS7;RPS5;RPSA;RPS26;RPS25;RPS28;RPS27;RPS29;RPS20;FAU;RPS21;RPS24;RPS23
Cytosolic Large Ribosomal Subunit (GO:0022625)	3.65097e-09	4.96533e-07	RPL30;RPL31;RPL34;RPLP1;RPL12;RPLP0;RPL11;RPL10A;RPL7;RPL18A;RPL36;RPL14;RPL35;RPLP2;RPL38;RPL39;RPL39L;RPL41;RPL22;RPL23A;RPL27A;RPL37A;RPL27;RPL26;RPL28;UBA52;RPL26L1
Large Ribosomal Subunit (GO:0015934)	6.38158e-09	6.50921e-07	RPL30;RPL31;RPL34;RPLP1;RPL12;RPLP0;RPL11;RPL10A;RPL7;RPL18A;RPL36;RPL14;RPL35;RPLP2;RPL38;RPL39;RPL39L;RPL41;RPL22;RPL23A;RPL27A;RPL37A;RPL27;RPL26;RPL28;UBA52;RPL26L1
Focal Adhesion (GO:0005925)	1.06389e-08	8.68137e-07	RPL30;RPL31;CD81;FAM107A;RPL10A;RPL7;ACTG1;RPS15;RPS14;GJA1;RPS16;CDH2;RPS19;RPS18;BSG;CAPN2;RPL38;CAPN1;RPS11;RPS10;TNS3;RPS13;TGM2;PDGFRB;RPS7;RPS5;ACTN1;RPL22;ACTN4;RPL27;EZR;PFN1;PPIB;PPIA;VCL;CD151;TWF1;THY1;LPP;HSP90B1;SLC9A1;CNN3;CNN2;EFNB2;NCSTN;EPB41L2;G3BP1;PCBP2;RSU1;ARL14EP;HSPA5;CAV1;MSN;PARVA;DAB2;PTPRC;RPS29;FAT1;PI4KA;HYOU1;CALR;YWHAE;NRP1;ARF1;YWHAB;RPLP1;RPLP0;DOCK7;ILK;RND3;LAS…
Cell-Substrate Junction (GO:0030055)	3.50541e-08	2.38368e-06	RPL30;RPL31;CD81;FAM107A;RPL10A;RPL7;ACTG1;RPS15;RPS14;GJA1;RPS16;CDH2;RPS19;RPS18;BSG;CAPN2;RPL38;CAPN1;RPS11;RPS10;TNS3;RPS13;TGM2;PDGFRB;RPS7;RPS5;ACTN1;RPL22;ACTN4;RPL27;EZR;PFN1;PPIB;PPIA;VCL;CD151;TWF1;THY1;LPP;HSP90B1;SLC9A1;CNN3;CNN2;EFNB2;NCSTN;EPB41L2;G3BP1;PCBP2;RSU1;ARL14EP;HSPA5;CAV1;MSN;PARVA;DAB2;PTPRC;RPS29;FAT1;PI4KA;HYOU1;CALR;YWHAE;NRP1;ARF1;YWHAB;RPLP1;RPLP0;DOCK7;ILK;RND3;LAS…
Secretory Granule Lumen (GO:0034774)	1.75115e-06	9.75496e-05	FCN1;LGALS3BP;APP;ECM1;SPARC;DDX3X;HSP90AB1;GMFG;FAF2;F13A1;SRP14;CLU;ISLR;GM2A;PSMD2;PSMD3;CHAMP1;TIMP2;COTL1;CTSH;TIMP3;TIMP1;ACAA1;GUSB;PRSS2;SPTAN1;CTSC;NHLRC3;DYNLT1;VWF;ACTN1;TUBB;ACTN4;PSMA5;PKM;PSMA2;NPC2;CSNK2B;SERPING1;PGAM4;PPIA;PAFAH1B2;VCL;FTL;GRN;VCP;PSMD13;GSTP1;RETN;GNS;THBS1;C3;CNN2;PRDX5;COMMD9;CYB5R3;PRDX4;PSMB1;MAPK1;A2M;LEFTY2;S100A11;VTI1B;TXNDC5;CTSA;DYNC1H1;TGFB1;TRAPPC1;A…
U2-type Spliceosomal Complex (GO:0005684)	1.91274e-06	9.75496e-05	SF3B5;SF3B2;SF3B3;DHX8;SF3B6;EIF4A3;CASC3;PRPF19;HTATSF1;PRPF8;SNRPD2;ZMAT2;LUC7L;TXNL4A;SRRM2;SF3A3;SF3A1;SNRPN;BUD31;CDC5L;TFIP11;CWC15;LSM2;LSM8;LSM7;LSM6;SNW1;MFAP1;SYF2;SNRPG;SNRPE;SNRPF;SNRNP200;SNRPB
Spliceosomal snRNP Complex (GO:0097525)	3.84182e-06	0.000174162	SF3A3;SF3B5;SF3B2;SF3A1;SNRPN;SF3B3;SF3B6;HTATSF1;PRPF8;LSM2;LSM8;LSM7;SART3;LSM6;SNRPD2;SNRPG;LUC7L;SNRPE;SNRPF;TXNL4A;SNRNP200;SNRPC;SNRPA;SNRPB
U4/U6 X U5 tri-snRNP Complex (GO:0046540)	1.32749e-05	0.000492379	SNRPN;USP39;PRPF8;LSM2;LSM8;LSM7;SART3;LSM6;SNRPD2;ZMAT2;SNRPG;SNRPE;SNRPF;TXNL4A;SNRNP200;SNRPA;SNRPB
Spliceosomal tri-snRNP Complex (GO:0097526)	1.32749e-05	0.000492379	SNRPN;USP39;PRPF8;LSM2;LSM8;LSM7;SART3;LSM6;SNRPD2;ZMAT2;SNRPG;SNRPE;SNRPF;TXNL4A;SNRNP200;SNRPA;SNRPB
U2 snRNP (GO:0005686)	1.73119e-05	0.000588603	SF3A3;SF3B5;SF3A1;SF3B2;SF3B3;SNRPN;SF3B6;HTATSF1;SNRPD2;SNRPG;SNRPE;SNRPF;SNRPB
Ficolin-1-Rich Granule Lumen (GO:1904813)	3.28856e-05	0.0010321	FCN1;VCP;DDX3X;HSP90AB1;PSMD13;GMFG;GSTP1;HBB;SRP14;GNS;CST3;COMMD9;PRDX4;PSMD2;PSMD3;PSMB1;COTL1;TIMP2;CTSH;MAPK1;CAPN1;LTA4H;GUSB;CTSB;DYNLT1;HSPA6;HUWE1;PDAP1;EEF2;PSMA5;PKM;PSMA2;GLB1;QPCT;CSNK2B;PGAM4;PPIA;VCL;PAFAH1B2
U2-type Precatalytic Spliceosome (GO:0071005)	3.99204e-05	0.00116339	SF3A3;SRRM2;SF3B5;SF3B2;SF3A1;SF3B3;PRPF8;LSM2;LSM8;LSM7;LSM6;SNRPD2;ZMAT2;MFAP1;SNRPG;SNRPE;SNRPF;TXNL4A;SNRNP200;SNRPB
U2-type Catalytic Step 2 Spliceosome (GO:0071007)	5.13605e-05	0.00139701	SRRM2;DHX8;BUD31;CDC5L;CWC15;PRPF19;PRPF8;SNW1;SNRPD2;SYF2;SNRPG;SNRPE;SNRPF;SNRPB
Precatalytic Spliceosome (GO:0071011)	5.68834e-05	0.00145053	SRRM2;SF3A3;SF3B5;SF3B2;SF3A1;SF3B3;PRPF8;LSM2;LSM8;LSM7;LSM6;SNRPD2;ZMAT2;MFAP1;SNRPG;SNRPE;SNRPF;TXNL4A;SNRNP200;SNRPB
Ribosome (GO:0005840)	7.14841e-05	0.00171562	RPS7;RPS5;RRBP1;SRP68;MRPS7;MRPL13;RPS26;RPS25;RPS28;RPS27;RPS19;RPS18;RPS29;RPL27;CALR;RPS11;RPS10;RPS13;RPS23
Spindle (GO:0005819)	0.000268314	0.00608179	BUB1B;KIF11;CCAR2;NUDCD2;MAEA;CAPN6;DPYSL2;CDC27;CHAMP1;NUSAP1;FBXO5;EMD;DLGAP5;CKAP2L;SLC34A1;TUBB;CKAP2;CSNK1D;KIF23;KIF22;TUBG2;DYNLL1;TUBG1;CKAP5;NCOR1;IFT43;KIF2A;TFDP2;BIRC5;PKP4;KIF20A;DCTN1;ARL3;NCAPG;TTK;SKA3;SKA1;SKA2;TPR;MAPK1;MAP4;CLASP1;SPAG5;PLK1;CDC7;CDC6;ATAT1;TPX2;CENPE;CENPF;YEATS2;WNK1;PRC1;TACC3;CDK1;CALM3;CALM1;LSM14A;MAD2L1
Collagen-Containing Extracellular Matrix (GO:0062023)	0.000398604	0.00819586	FCN1;LGALS3BP;ACHE;FCN2;SPON1;ECM1;SPARC;COL14A1;COL12A1;F13A1;PLAT;LAMC2;PLOD1;LAMC1;PCSK6;CLU;EFEMP2;LGALS1;EFEMP1;CDH2;TNN;TIMP2;ANXA7;CTSH;TIMP3;SOST;ADAMTS8;ADAMTS9;CTSC;CTSB;TGM2;DST;VWF;MMP2;WNT5A;BGN;SERPINB9;PCOLCE;AZGP1;SFRP1;VCAN;CCDC80;PKM;LOX;PXDN;COL6A1;COL4A6;S100A6;SERPING1;ANGPTL2;COL6A3;MFGE8;FREM1;MXRA5;FBN2;CD151;SDC2;LAMA4;COL11A2;FBLN1;NID1;LTBP1;NID2;THBS1;FBLN5;HSP90B1;THB…
Mitotic Spindle (GO:0072686)	0.000401758	0.00819586	DCTN1;NCAPG;KIF11;SKA3;SKA1;NUDCD2;DPYSL2;CDC27;TPR;NUSAP1;MAPK1;MAP4;DLGAP5;CLASP1;SPAG5;CKAP2L;SLC34A1;TUBB;CKAP2;CDC7;KIF23;CDC6;KIF22;DYNLL1;TUBG1;CKAP5;HAUS1;ATAT1;TPX2;CENPE;KIF18A;IFT43;NCOR1;YEATS2;KIF2A;TFDP2;WNK1;CDK1;TACC3;PKP4;KIF20A;LSM14A;MAD2L1
